# Supplementary material for: Classical Signaling and Trans-Signaling Pathways Stimulated by Megalobrama amblycephala IL-6 and IL-6R
Source: Int J Mol Sci. 2022 Feb 11;23(4):2019. doi: 10.3390/ijms23042019 (PMC8880141; doi:10.3390/ijms23042019)
Supplement: Supplementary file 1 [file ijms-23-02019-s001.zip]

Archive with 1 entries (1 files):
- ijms-1588241-supplementary.pdf
